# Supplementary material for: Elucidation of Antimicrobials and Biofilm Inhibitors Derived from a Polyacetylene Core
Source: Molecules. 2024 Dec 17;29(24):5945. doi: 10.3390/molecules29245945 (PMC11677313; doi:10.3390/molecules29245945)
Supplement: Supplementary file 1 [file molecules-29-05945-s001.zip]

Archive with 1 entries (1 files):
- molecules-3325409-supplementary.pdf
